# Supplementary material for: Evaluating the Role of Corrals and Insects in the Transmission of Porcine Cysticercosis: A Cohort Study
Source: Pathogens. 2023 Apr 14;12(4):597. doi: 10.3390/pathogens12040597 (PMC10143142; doi:10.3390/pathogens12040597)
Supplement: Supplementary file 1 [file pathogens-12-00597-s001.zip]

Archive with 1 entries (1 files):
- pathogens-2317962-supplementary.pdf
